# Supplementary material for: Kinetic Study on the Reactivity of Azanone (HNO) toward Cyclic C-Nucleophiles
Source: Int J Mol Sci. 2021 Nov 30;22(23):12982. doi: 10.3390/ijms222312982 (PMC8657990; doi:10.3390/ijms222312982)
Supplement: Supplementary file 1 [file ijms-22-12982-s001.zip]

Archive with 1 entries (1 files):
- ijms-1474019-supplementary.pdf
